# Supplementary material for: Integrating Biological Early Warning Systems with High-Resolution Online Chemical Monitoring in Wastewater Treatment Plants
Source: Environ Sci Technol. 2024 Dec 18;58(52):23148–59. doi: 10.1021/acs.est.4c07316 (PMC11697333; doi:10.1021/acs.est.4c07316)
Supplement: Supplementary file 2 — es4c07316_si_002.xlsx [file es4c07316_si_002.xlsx]

## Sheet: Tab. X1.1 Abiotics mcipal WWTP
Table 1.1 WWTP Effluent Physicochemical Data
For temperature see SI S4.1. Temperature data is available in plotted form, as every BEWS has an integrated thermostate and sensor for measurement
Date	pH	SD	oxygen (mg/L)	SD	Conductivity (mS/cm)	SD
Week 1
2020-11-11	8.2029	0.055427	8.89188	0.0189358	1.02959	0.0178034
2020-11-12	8.31038	0.0234905	8.87914	0.0235456	1.0398	0.0252333
2020-11-13	8.31703	0.0173837	8.90033	0.0386023	1.01012	0.0214756
2020-11-14	8.32079	0.0273563	8.92556	0.025931	1.02339	0.0221973
2020-11-15	8.33625	0.0256404	8.88162	0.0436356	1.00351	0.0293299
2020-11-16	8.30514	0.0361815	8.90952	0.046604	0.951713	0.065811
2020-11-17	8.26441	0.025491	8.96073	0.0537592	0.893137	0.082552
Week 2
2020-11-18	8.291	0.023	8.897	0.077	0.983	0.101
2020-11-19	7.96	0.103	8.855	0.112	0.882	0.204
2020-11-20	7.96	0.058	9.071	0.121	0.501	0.047
2020-11-21	8.11	0.047	8.908	0.065	0.711	0.101
2020-11-22	8.164	0.036	8.859	0.064	0.854	0.079
2020-11-23	8.165	0.04	8.866	0.065	0.925	0.09
2020-11-24	8.118	0.045	8.823	0.064	0.985	0.095
Week 3
2020-11-25	7.994	0.038	8.794	0.066	1.025	0.088
2020-11-26	8.049	0.038	8.778	0.065	1.032	0.09
2020-11-27	8.049	0.036	8.737	0.058	1.045	0.103
2020-11-28	8.122	0.024	8.733	0.062	1.025	0.109
2020-11-29	8.153	0.025	8.75	0.06	0.986	0.111
2020-11-30	8.15	0.02	8.781	0.063	1.028	0.118
2020-12-01	8.12	0.042	8.688	0.075	1.061	0.136
Week 4
2020-12-02	8.03991	0.0188569	8.65874	0.0565189	0.928396	0.120608
2020-12-03	8.10666	0.0953529	8.57852	0.12019	0.90149	0.10752
2020-12-04	8.07343	0.0362401	8.41665	0.0607716	0.882922	0.115609
2020-12-05	8.03637	0.0731831	8.46852	0.0596219	0.823223	0.131304
2020-12-06	7.89712	0.374153	8.51495	0.405262	0.489179	0.126758
2020-12-07	7.84246	0.0988188	8.51857	0.108104	0.549358	0.122258
2020-12-08	technical problems
Week 5
2020-12-09	7.28408	1.72389	8.01997	1.88776	0.725286	0.20969
2020-12-10	7.85879	0.0722086	8.56395	0.0909904	0.674527	0.116764
2020-12-11	7.99356	0.0293179	8.45686	0.0820148	0.7049	0.172394
2020-12-12	8.01863	0.052414	8.37777	0.102709	0.82708	0.120649
2020-12-13	7.88024	0.0610706	8.67208	0.118977	0.514004	0.12069
2020-12-14	8.01179	0.0488438	8.64433	0.0877714	0.641691	0.087361
2020-12-15	8.04603	0.0460494	8.58316	0.0560854	0.789426	0.0953226

## Sheet: Tab. X1.2 Abiotics mcipal WWTP
Table 1.2 WWTP Effluent Physicochemical Data
Acronyms:
Ptot: Total Phosphorus — The sum of all forms of phosphorus, including organic and inorganic, particulate and dissolved phosphorus.
PO4-P: Phosphate Phosphorus — The phosphorus specifically in the form of phosphate (PO₄³⁻)
NH4-N: Ammonium Nitrogen — The nitrogen present in the form of ammonium (NH₄⁺)
NO2-N: Nitrite Nitrogen — The nitrogen present in the form of nitrite (NO₂⁻)
NO3-N: Nitrate Nitrogen — The nitrogen present in the form of nitrate (NO₃⁻)
Ntot: Total Nitrogen — The sum of all nitrogen forms in a sample, including organic nitrogen, ammonium, nitrite, nitrate, and other nitrogen compounds.
	DOC	Ptot	PO4-P	NH4-N	NO2-N	NO3-N	Ntot
Date	mg/l	mg/l	mg/l	mg/l	mg/l	mg/l	mg/l
2020-11-10		0.47	0.26	0.07	0.04	22.3	24.3
2020-11-11	7.3	0.5	0.27	0.05	0.04	22.2	25.2
2020-11-12		0.53	0.31	0.06	0.03	22	24.1
2020-11-13			0.32	0.05
2020-11-14			0.28	0.05
2020-11-15	7.1	0.45	0.25	0.05	0.16	18.7	21.9
2020-11-16		0.48	0.28	0.05	0.01	17.3	19.7
2020-11-17		0.47	0.26	0.04	0.03	21.2	22.4
2020-11-18	7.8	0.52	0.31	0.05	0.03	22.8	25.9
2020-11-19		0.57	0.33	0.6	0.02	15.8	19.4
2020-11-20			0.28	0.01
2020-11-21			0.17	0.04
2020-11-22		0.34	0.13	0.06	0.02	13.5	16.6
2020-11-23	7.4	0.39	0.18	0.15	0.07	17.3	19.2
2020-11-24		0.44	0.19	0.12
2020-11-25	8.1	0.52	0.28	0.18	0.14	26	28.3
2020-11-26		0.6	0.31	1.4	0.28	31.3	35.3
2020-11-27			0.32	0.3
2020-11-28			0.31	0.09
2020-11-29		0.51	0.26	0.14	0.1	21.8	23.6
2020-11-30	8.2	0.46	0.21	0.11	0.09	22.8	26.2
2020-12-01		0.45	0.21	1	0.07	20.5	23.6
2020-12-02	6.7	0.38	0.17	0.35	0.2	19.4	22.3
2020-12-03		0.45	0.22	1.1	0.08	19.5	23.2
2020-12-04			0.23	0.17
2020-12-05			0.26	0.28
2020-12-06		0.34	0.14	0.14	0.01	10.4
2020-12-07	6.3	0.38	0.15	0.32	0.05	11.5	13.9
2020-12-08		0.37	0.21	0.22	0.18	15.8	18.8
2020-12-09	6.3	0.45	0.25	0.57	0.2	16.4	18.5
2020-12-10		0.43	0.25	0.57	0.15	16.7	18.7
2020-12-11			0.32	0.43
2020-12-12			0.36	1.11
2020-12-13		0.36	0.13	0.1
2020-12-14	6.1	0.32	0.14	0.16	0.06	14.3	14.2
2020-12-15	6	0.4	0.19	0.11	0.09	16	18

## Sheet: Tab. X1.3 Param mcipal WWTP
Table 1.3 WWTP Parameters
Acronyms:
Inflow: The amount of water or effluent entering a system or treatment plant.
Outflow: The amount of water or effluent leaving a system or treatment plant.
Min. Inflow: Minimum Inflow — the lowest value of water or effluent entering.
Max. Inflow: Maximum Inflow — the highest value of water or effluent entering.
Amount: The total volume or quantity.
TWA: Time-Weighted Average — an average value over a certain period, often used to monitor concentrations or exposure.
Hydraulic: Refers to the movement or flow of water in a system.
Biol. (CSB): Biological (Chemical Oxygen Demand) — the biological process related to COD (chemical oxygen demand), a measure of organic matter present in water.
CSB: Chemical Oxygen Demand (COD) — a measure of the amount of oxygen required to break down organic matter in water.
Ptot: Total Phosphorus — the total amount of phosphorus in all forms, both organic and inorganic.
TOC: Total Organic Carbon — a measure of the amount of organic carbon in water, indicating the level of organic pollutants.
NH4-N: Ammonium Nitrogen — nitrogen in the form of ammonium (NH₄⁺).
Ntot: Total Nitrogen — the total concentration of nitrogen in all its forms (ammonium, nitrite, nitrate, organic nitrogen, etc.).
Snellen Visibility — a measure of water clarity or transparency, named after the Snellen chart used for vision testing.
Settleable Solids — particles in water that can settle out over time under the force of gravity.
DOC: Dissolved Organic Carbon — the portion of organic carbon dissolved in water that passes through a filter.
TES: Total Examined Substances — the total examined or tested substances in water.
PO4-P: Phosphate Phosphorus — phosphorus in the form of phosphate (PO₄³⁻).
NO2-N: Nitrite Nitrogen — nitrogen in the form of nitrite (NO₂⁻).
NO3-N: Nitrate Nitrogen — nitrogen in the form of nitrate (NO₃⁻).
Datum	Weather	Air Temperature		Water Temperature		pH		Wastewater Amount				Load		Cleaning Performance Biology		Conc. and load of raw water										Secondary Clarifier			Concentration and Loads of Effluent NKB
	Precipitation	Min	Max	Inflow	Outflow	Min	Max	Min. Inflow	Max. Inflow	Amount	TWA	Hydraulic	Biol. (CSB)	CSB	Ptot	CSB		TOC		Ptot		NH4-N		Ntot			Snellen Visibility	Settleable Solids	CSB		DOC		TES		Ptot		PO4-P		NH4-N		NO2-N		NO3-N		Ntot
	mm/d	°C	°C	°C	°C	-	-	l/s	l/s	m3/d	m3/d	EGW	EGW	%	%	mg/l	kg/d	mg/l	kg/d	mg/l	kg/d	mg/l	kg/d	mg/l	kg/d		cm	ml/l	mg/l	kg/d	mg/l	kg/d	mg/l	kg/d	mg/l	kg/d	mg/l	kg/d	mg/l	kg/d	mg/l	kg/d	mg/l	kg/d	mg/l	kg/d
2020-11-01 12:00:00		7.84433	15.7835	17.7442	15.0829	7.30619	8.02604	40.2443	132.955	6960.26	6960.26	23200.9		94.2761	88.7872												43	0	17	118.324			5.6	38.9775	0.49	3.41053	0.3	2.08808	0.07	0.487218	0.06	0.417616	16.2	112.756	17.3	120.413
2020-11-02 12:00:00		13.3565	22.2699	17.8669	16.1564	7.44499	8.5	38.2296	136.318	6744.31	6744.31	22481	27258.3			485	3270.99	120	809.318	5.83	39.3194	30.7	207.05	43.8	295.401		60	0	28	188.841	7.35	49.5707	6	40.4659	0.5	3.37216	0.3	2.02329	0.06	0.404659	0.02	0.134886	17.1	115.328	17.7	119.374
2020-11-03 12:00:00	5	9.16088	15.9011	17.4334	15.6801	7.27778	8.14904	50.0814	232.067	10149		33830	33068.8	89.4009	86.4796	391	3968.26	103	1045.35	5.07	51.4554	24.7	250.68	37.8	383.632		42	0	23	233.427	6.38	64.7506	6	60.894	0.53	5.37897	0.35	3.55215	0.14	1.42086	0.02	0.20298	15.9	161.369	19.1	193.846
2020-11-04 12:00:00		8.91493	11.4757	17.523	13.8736	7.37366	8.19422	40.4476	273.738	6995.75	6995.75	23319.2	25884.3	90.0826	87.7551	444	3106.11			5.19	36.308	29.6	207.074	42.8	299.418		46	0	24	167.898			5.6	39.1762	0.48	3.35796	0.3	2.09873	0.06	0.419745	0.02	0.139915	16.3	114.031	19.5	136.417
2020-11-05 12:00:00		9.0596	11.9065	17.6105	14.168	7.41219	8.31597	33.8576	133.48	6398	6398	21326.7	24472.3			459	2936.68			6.22	39.7956	34	217.532	46.8	299.426		44	0	23	147.154			4.8	30.7104	0.49	3.13502	0.3	1.9194	0.06	0.38388	0.02	0.12796	17.9	114.524	20.4	130.519
2020-11-06 12:00:00		5.12442	13.2986	17.6184	13.8976	7.36458	8.47976	36.6164	130.877	6525	6525	21750	26371.9			485	3164.62	122	796.05	6.26	40.8465	35.5	231.637	47.8	311.895		60		23	150.075	7.75	50.5688	7.2	46.98	0.58	3.7845	0.37	2.41425	0.05	0.32625	0.02	0.1305	16.8	109.62	18.8	122.67
2020-11-07 12:00:00		4.67601	13.5012	17.5496	13.7644	7.36285	8.1059	37.1191	138.084	6382.82	6382.82	21276.1	27552.5			518	3306.3			6.3	40.2117	34.7	221.484	48.8	311.481		53		22	140.422			6	38.2969	0.57	3.6382	0.37	2.36164	0.05	0.319141	0.03	0.191484	14.1	89.9977	15.8	100.848
2020-11-08 12:00:00		3.7066	13.4455	17.5367	13.4116	7.34244	8.05382	35.2638	126.746	6161.01	6161.01	20536.7	29778.2			580	3573.39			6.56	40.4162	35.5	218.716	49.2	303.122		60	0	25	154.025			5.6	34.5017	0.51	3.14211	0.3	1.8483	0.05	0.30805	0.03	0.18483	13.2	81.3253	14.9	91.799
2020-11-09 12:00:00		3.50532	13.8044	17.4768	13.5103	7.31771	8.15972	34.5319	127.597	6164.33	6164.33	20547.8	27431.3	94.1358	91.6211	534	3291.75	145	893.828	6.92	42.6572	35.1	216.368	54	332.874		47	0	19	117.122	7.33	45.1846	5	30.8217	0.46	2.83559	0.26	1.60273	0.04	0.246573	0.04	0.246573	15.7	96.78	17.4	107.259
2020-11-10 12:00:00		4.39444	11.5667	17.4284	13.6046	7.25584	8.11979	33.4003	125.429	5965	5965	19883.3	26842.5	91.5541	90.7843	540	3221.1			6.73	40.1445	38.1	227.267	52.8	314.952		44	0	25	149.125			7.2	42.948	0.47	2.80355	0.26	1.5509	0.07	0.41755	0.04	0.2386	22.3	133.019	24.3	144.95
2020-11-11 12:00:00		6.42651	10.3328	17.3865	13.6096	7.2691	8.30808	32.9842	116.902	5854	5854	19513.3	25855.2	92.3333	90.3288	530	3102.62	141	825.414	6.86	40.1584	36.8	215.427	53.6	313.774		45	0	23	134.642	7.32	42.8513	7.2	42.1488	0.5	2.927	0.27	1.58058	0.05	0.2927	0.04	0.23416	22.2	129.959	25.2	147.521
2020-11-12 12:00:00		3.5968	15.3675	17.3206	13.3945	7.43056	8.31944	34.3911	132.488	5962.98	5962.98	19876.6	26336.5	91.7808	90.2574	530	3160.38			6.81	40.6079	37.2	221.823	52.8	314.846		44	0	24	143.112			6	35.7779	0.53	3.16038	0.31	1.84853	0.06	0.357779	0.03	0.17889	22	131.186	24.1	143.708
2020-11-13 12:00:00		3.1279	14.6586	17.2478	13.0752	7.27405	8.35988	31.1467	126.348	5932.24	5932.24	19774.1															42										0.32	1.89832	0.05	0.296612
2020-11-14 12:00:00		2.52958	14.8611	17.235	12.6986	7.30074	8.04843	31.25	133.174	5784.73	5784.73	19282.4															45										0.28	1.61973	0.05	0.289237
2020-11-15 12:00:00	4	3.61979	15.7002	17.0761	13.9047	7.4058	8.06944	31.3567	196.399	7119.52	3676.83	23731.7	36546.9	90.8012	91.6357	616	4385.62	149	1060.81	7.1	50.5486	37.3	265.558	52.4	373.063		41	0	31	220.705	7.1	50.5486	4.4	31.3259	0.45	3.20378	0.25	1.77988	0.05	0.355976	0.16	1.13912	18.7	133.135	21.9	155.917
2020-11-16 12:00:00		7.98901	14.0654	17.0077	13.6867	7.42535	8.54861	31.0643	161.925	6257.12	6257.12	20857.1	29043.5	92.3667	90.4762	557	3485.22			6.57	41.1093	39.6	247.782	48	300.342		39	0	22.9	143.288			4.8	30.0342	0.48	3.00342	0.28	1.75199	0.05	0.312856	0.01	0.0625712	17.3	108.248	19.7	123.265
2020-11-17 12:00:00		2.30324	13.4722	17.1543	12.8668	7.2066	8.20899	30.9539	121.866	5690	5690	18966.7	24798.9	91.8644	90.8203	523	2975.87			6.77	38.5213	37.1	211.099	50.6	287.914		47	0	24	136.56			5.6	31.864	0.47	2.6743	0.26	1.4794	0.04	0.2276	0.03	0.1707	21.2	120.628	22.4	127.456
2020-11-18 12:00:00		2.02529	13.0961	17.0683	12.5004	7.44245	8.21166	30.4354	118.994	5613.36	5613.36	18711.2	26195.7	92	90.2439	560	3143.48	146	819.551	7.21	40.4723	39.8	223.412	56.6	317.716		50	0	24	134.721	7.77	43.6158	6.4	35.9255	0.52	2.91895	0.31	1.74014	0.05	0.280668	0.03	0.168401	22.8	127.985	25.9	145.386
2020-11-19 12:00:00	15	2.63599	10.2318	15.2128	13.5461	7.15104	8.10764	41.1781	353.885	13516		45053.3	43025.9	88.9952	84.4687	382	5163.11			4.98	67.3096	20.7	279.781	34	459.544		46	0	23	310.868			5.6	75.6895	0.57	7.70411	0.33	4.46028	0.59	7.97443	0.02	0.27032	15.8	213.553	19.4	262.21
2020-11-20 12:00:00		-0.280276	8.13964	15.6112	11.2752	7.43056	8.56576	39.4767	272.427	9668		32226.7															48										0.28	2.70704	0.01	0.09668
2020-11-21 12:00:00		-2.76042	7.48264	16.2239	10.3868	7.40972	8.06753	35.8218	136.552	6535.3	6535.3	21784.3															48										0.17	1.111	0.04	0.261412
2020-11-22 12:00:00		-2.91956	7.64178	16.2244	10.7868	7.42188	8.08333	33.5648	130.142	6107.83	6107.83	20359.4	29623	94.2424	93.2	582	3554.76			6.41	39.1512	36.8	224.768	51	311.499		41	0	19	116.049			6.4	39.0901	0.34	2.07666	0.13	0.794018	0.06	0.36647	0.02	0.122157	13.5	82.4557	16.6	101.39
2020-11-23 12:00:00		-1.34259	9.73958	16.2331	10.9986	7.41358	8.24826	32.9882	144.797	6008.29	6008.29	20027.6	28689.6	92.3077	92.7509	573	3442.75	152	913.26	7.26	43.6202	36.8	221.105	52.4	314.834		33	0	25	150.207	7.38	44.3412	6	36.0497	0.39	2.34323	0.18	1.08149	0.15	0.901243	0.07	0.42058	17.3	103.943	19.2	115.359
2020-11-24 12:00:00		-2.40669	6.21731	16.0822	10.8704	7.38542	8.09404	32.4657	138.317	5713.43	5713.43	19044.8	26138.9	90.5085	91.7603	549	3136.67			6.79	38.7942	38.3	218.824				41	0	28	159.976			6.4	36.5659	0.44	2.51391	0.19	1.08555	0.12	0.685611
2020-11-25 12:00:00		1.21817	4.48786	16.0154	10.7041	7.53409	8.67034	31.709	122.79	5744.19	5744.19	19147.3	25992.5	90.9968	90.7638	543	3119.1	137	786.954	7.52	43.1963	36.4	209.089	51.8	297.549		38	0	28	160.837	8.05	46.2408	8.8	50.5489	0.52	2.98698	0.28	1.60837	0.18	1.03395	0.14	0.804187	26	149.349	28.3	162.561
2020-11-26 12:00:00		1.46412	4.19849	15.9736	13.6495	6.7555	10.2083	29.7643	114.294	5506.64	5506.64	18355.5	25560	91.6409	89.4737	557	3067.2			7.14	39.3174	41.5	228.525	53.8	296.257		32	0	27	148.679			7.6	41.8504	0.6	3.30398	0.31	1.70706	1.4	7.70929	0.28	1.54186	31.3	172.358	35.3	194.384
2020-11-27 12:00:00		1.36285	4.71634	15.8556	13.83	7.6684	8.52295	30.2879	112.961	5564.38	5564.38	18547.9															32										0.32	1.7806	0.3	1.66931
2020-11-28 12:00:00		1.51526	4.44444	15.8046	13.7397	7.63522	8.32292	30.0702	129.141	5709	5709	19030															36										0.31	1.76979	0.09	0.51381
2020-11-29 12:00:00		2.02835	4.19383	15.7502	13.5983	7.63368	8.25	29.3403	120.973	5544.48	5544.48	18481.6	27168	93.0108	90.8438	588	3260.15			7.2	39.9203	39.9	221.225	56.8	314.927		32	0	26	144.156			8	44.3558	0.51	2.82769	0.26	1.44156	0.14	0.776227	0.1	0.554448	21.8	120.87	23.6	130.85
2020-11-30 12:00:00		-1.22685	4.38645	15.6638	13.4711	7.58333	8.29269	29.7544	117.865	5505	5505	18350	27433.2	92.2006	91.9014	598	3291.99	155	853.275	7.44	40.9572	41.2	226.806	59.6	328.098		33	0	28	154.14	8.16	44.9208	7.2	39.636	0.46	2.5323	0.21	1.15605	0.11	0.60555	0.09	0.49545	22.8	125.514	26.2	144.231
2020-12-01 12:00:00	10	0.726273	4.3803	14.5953	12.8369	7.53344	8.26951	39.33	228.27	8354.33		27847.8	31607.2	89.313	89.6789	454	3792.86			5.85	48.8728	29.6	247.288	43.2	360.907		32	0	28	233.921			8	66.8346	0.45	3.75945	0.21	1.75441	0.96	8.02015	0.07	0.584803	20.5	171.264	23.6	197.162
2020-12-02 12:00:00	2	1.39359	4.25637	14.9804	12.4703	7.64658	8.41837	37.4711	139.875	7142.84		23809.5	26666.6	90.3346	91.5556	448	3199.99	113	807.141	5.64	40.2856	31	221.428	44	314.285		44	0	26	185.714	6.65	47.4999	6.8	48.5713	0.38	2.71428	0.17	1.21428	0.35	2.5	0.2	1.42857	19.4	138.571	22.3	159.285
2020-12-03 12:00:00		-0.040508	5.54398	14.7075	12.7049	7.32416	8.29306	34.7708	157.487	7059.42		23531.4	25413.9	90.146	90.4051	432	3049.67			5.84	41.227	32.6	230.137	47.6	336.028		29	0	27	190.604			5.2	36.709	0.45	3.17674	0.22	1.55307	1.11	7.83595	0.08	0.564753	19.5	137.659	23.2	163.778
2020-12-04 12:00:00	10	0.986691	6.31076	14.8752	12.7074	7.50158	8.59865	41.6165	200.065	7642.35		25474.5															30										0.23	1.75774	0.17	1.2992
2020-12-05 12:00:00	11	0.802627	4.67735	12.5531	11.9272	7.41319	8.1619	116.086	259.966	15859.9		52866.3															60										0.26	4.12357	0.28	4.44077
2020-12-06 12:00:00	18	1.05903	3.99595	11.8202	10.0717	7.44833	8.03838	151.416	251.156	18125.5		60418.2	26735.1	85.3503	84.0376	177	3208.21			2.21	40.0573	9.99	181.073				28	0	23	416.886			7.2	130.503	0.34	6.16266	0.14	2.53757	0.14	2.53757	0.01	0.181255	10.4	188.505
2020-12-07 12:00:00		-0.141781	6.20949	12.5804	10.3372	7.49344	8.25868	85.7475	315.945	16606.7		55355.8	32106.3	88.2716	85.6604	232	3852.76	59	979.797	2.66	44.1739	11.9	197.62	19.5	323.831		37	0	19	315.528	6.3	104.622	6.8	112.926	0.38	6.31056	0.15	2.49101	0.32	5.31415	0.05	0.830336	11.5	190.977	13.9	230.834
2020-12-08 12:00:00	2	-0.821911	3.92361	13.9269	11.4275	7.56597	8.15567	68.884	170.232	9789.01		32630	26022.5	94.4915		319	3122.7			3.88	37.9814	21	205.569	32.3	316.185		47	0	13	127.257			4	39.1561	0.37	3.62194	0.21	2.05569	0.22	2.15358	0.18	1.76202	15.8	154.666	18.8	184.033
2020-12-09 12:00:00	10	1.20371	3.2147	12.8937	11.3549	7.50497	8.28179	74.0202	269.659	13365.6		44552.2	27956.5	86.612	85.4839	251	3354.78	65.6	876.786	3.2	42.7701	16	213.85	24.2	323.449		29	0	24.5	327.458	6.31	84.3372	6	80.1939	0.45	6.01454	0.25	3.34141	0.57	7.61842	0.2	2.67313	16.4	219.197	18.5	247.264
2020-12-10 12:00:00		-4.88715	4.58912	13.6994	11.3095	7.609	8.3125	54.3814	194.706	9736.27		32454.2	26855.9	89.1556	88.1868	331	3222.71			3.95	38.4583	20.9	203.488	32.2	313.508		50	0	24.4	237.565			7.6	73.9956	0.43	4.1866	0.25	2.43407	0.57	5.54967	0.15	1.46044	16.7	162.596	18.7	182.068
2020-12-11 12:00:00	1	-3.27743	3.7066	13.9679	11.6531	7.63572	8.41432	47.7138	164.687	8172		27240															52										0.32	2.61504	0.43	3.51396
2020-12-12 12:00:00	10	2.62131	7.33796	12.5587	11.8118	7.32986	8.18924	54.67	271.89	15074.6		50248.5															34										0.36	5.42684	1.11	16.7328
2020-12-13 12:00:00	3	-0.054977	7.98901	12.12	10.0822	7.37531	7.75289	134.439	267.979	17387.2		57957.4	37092.7			256	4451.13			2.3	39.9906	9.71	168.83				24	0	22	382.519			8.4	146.053	0.36	6.2594	0.13	2.26034	0.1	1.73872
2020-12-14 12:00:00		0.827545	8.30726	13.5064	11.1739	7.6292	8.70217	68.2218	192.3	10628.5		35428.3	30645.5	90.9091	90.2141	346	3677.46	93.7	995.889	4.22	44.8522	17.7	188.124	28.2	299.723		33	0	19	201.941	6.05	64.3024	7.2	76.5251	0.32	3.40112	0.14	1.48799	0.16	1.70056	0.06	0.637709	14.3	151.987	14.2	150.925
2020-12-15 12:00:00		2.02348	9.63738	13.7013	11.9098	7.68341	8.26153	61.1928	175.7	9421.64		31405.5	28657.5	88.4615	89.1008	365	3438.9	91.1	858.311	4.28	40.3246	20.8	195.97	33	310.914		32	0	24	226.119	6.04	56.9067	8	75.3731	0.4	3.76866	0.19	1.79011	0.11	1.03638	0.09	0.847947	16	150.746	18	169.589
2020-12-16 12:00:00		1.30288	7.03414	13.8342	12.0633	7.69097	8.43344	47.5106	140.197	8211.7		27372.3	26209	90.6122	89.6296	383	3145.08			4.8	39.4162	24.4	200.366	35.6	292.337		34	0	23	188.869			7.6	62.409	0.42	3.44892	0.24	1.97081	0.14	1.14964	0.08	0.656936	15.9	130.566	20.7	169.982

## Sheet: Tab. X2.1 Abiotics pilot-WWTP
Table 2.1 Measured physicochemical parameters of wastewater effluent (filtrated) in BEWS during verification tests (VT). Data are mean ± standard error (n = 96)
Temperature data is available in plotted form, as every BEWS have an integrated thermostate and sensor for measurement see SI S5.2.
pH
	Baseline	SD	Carbofuran 1. Concentration	SD	Carbofuran 2. Concentration	SD	Carbofuran 3. Concentration	SD	Carbofuran 4. Concentration	SD	Carbofuran all concentrations in one week	SD
Days	27.04.2022-03.05.2022		03.05.2022-09.05.2022		24.05.2022-30.05.2022		31.05.2022-06.06.2022		14.06.2022-20.06.2022		06.04.2022-12.04.2022
Day 1	8.60539	0.0906118	8.35757	0.0195235	7.8346	0.0472166	8.11966	0.0662722	8.01094	0.0125623	8.61711	0.0211188
Day 2	8.78952	0.0240707	8.38023	0.017607	7.96381	0.185912	8.09104	0.133825	8.02905	0.012193	8.72134	0.0724593
Day 3	8.81198	0.0694227	8.52078	0.162548	8.34954	0.251829	8.43174	0.101111	8.18744	0.176969	8.85232	0.0426465
Day 4	8.8014	0.090081	8.69764	0.238307	7.95223	0.0318831	8.21618	0.0377985	8.29687	0.232184	8.84073	0.0549241
Day 5	8.78458	0.0901136	8.61711	0.0211188	7.97752	0.022519	8.16689	0.0323884	8.00472	0.0232644	8.77423	0.0681299
Day 6	8.61271	0.227199	8.72134	0.0724593	8.05813	0.0793179	8.1488	0.027519	7.9455	0.0208769	8.79705	0.0167426
Day 7	8.35757	0.0195235	8.85232	0.0426465	8.16426	0.0173935	8.13402	0.0242266	7.91386	0.00554841	8.79705	0.0167426
Conductivity (mS/cm)
	Baseline	SD	Carbofuran 1. Concentration	SD	Carbofuran 2. Concentration	SD	Carbofuran 3. Concentration	SD	Carbofuran 4. Concentration	SD	Carbofuran all concentrations in one week	SD
Days	27.04.22-03.05.2022		03.05.2022-09.05.2022		24.05.2022-30.05.2022		31.05.2022-06.06.2022		14.06.2022-20.06.2022		06.04.2022-12.04.2022
Day 1	945.066	34.1367	1288.14	30.974	1204.64	48.7427	1423.88	85.1563	1293.6	87.2749	1308.19	60.7044
Day 2	1037.29	89.4908	1300.79	95.8249	1281.5	109.334	1360.17	99.4141	1383.35	111.607	1377.71	21.5349
Day 3	1209.09	82.6506	1287.4	39.6343	1385.72	92.1636	1403.3	52.5563	1341.24	29.1	1353.53	9.13579
Day 4	1279.89	27.3124	1187.88	133.265	1328.91	96.9147	1429	59.311	1311.42	10.1878	1267.55	85.7828
Day 5	1208.64	43.1684	1353.53	9.13579	1340.9	120.87	1324.49	54.8953	1275.56	39.3865	1046.4	101.376
Day 6	1217.64	82.3403	1183.61	20.7033	1354.79	114.233	1134.78	76.8844	1323.24	84.1125	965.923	4.44123
Day 7	1288.14	30.974	1194.09	36.9106	1428.8	88.2716	1107.49	30.2025	1291.63	26.5873	965.923	4.44123
Oxygen (%)
	Baseline	SD	Carbofuran 1. Concentration	SD	Carbofuran 2. Concentration	SD	Carbofuran 3. Concentration	SD	Carbofuran 4. Concentration	SD	Carbofuran all concentrations in one week	SD
Date	27.04.22-03.05.2022		03.05.2022-09.05.2022		24.05.2022-30.05.2022		31.05.2022-06.06.2022		14.06.2022-20.06.2022		06.04.2022-12.04.2022
Day 1	98.9517	0.654225	95.8531	0.816462	85.0965	3.08101	89.9031	2.73843	95.291	0.251383	99.8788	0.768819
Day 2	98.9337	0.473195	95.6333	0.823649	86.4191	7.21162	89.0087	4.87591	94.9885	0.241021	99.5281	0.574208
Day 3	99.0944	0.511781	96.8699	1.84022	96.8937	6.16731	97.9385	1.16086	96.2333	2.17467	99.3622	0.352974
Day 4	98.8278	0.418799	98.3259	1.23356	89.6312	1.9226	94.3812	1.11271	96.7535	2.70725	99.1253	0.376695
Day 5	99.0986	0.463585	99.3622	0.352974	91.0458	1.1106	94.2056	1.283	93.6778	0.300277	99.0995	0.427773
Day 6	97.9481	1.72518	99.1253	0.376695	92.7344	2.48727	96.5156	0.588135	93.6444	0.248838	99.2357	0.354827
Day 7	95.8531	0.816462	99.0995	0.427773	93.5472	0.95154	96.4514	0.378883	93.3271	0.175733	99.2357	0.354827

## Sheet: X2.2_gen_water_chem
Table X2.2. General water chemistry in the wastewater effluent during verification tests. At the beginning of each test week nitrate, ammonium, nitrite and DOC levels in the exposed wastewater effluent was defined.
		Nitrate (IC)	Ammonium	Nitrite	Total nitrogen (TN)	dissolved organic carbon (DOC)
Carbofuran		NO3--N	NH4+-N	NO2--N	N	C
Treatment	Date	mg/L	µg/L	µg/L	mg/L	mg/L
Baseline	27.04.2022-03.05.2022	20.987	10.5	34.5	22.1	5.046
1. Concentration	03.05.2022-09.05.2022	26.934	6.3	15	27.945	5.672
2. Concentration	24.05.2022-30.05.2022	25.56	6.6	33.125	25.805	4.829
3. Concentration	31.05.2022-06.06.2022	15.904	<5.0	8.3	18.1	4.973
4. Concentration	14.06.2022-20.06.2022	30.739	56.4	47.5	32.505	5.468
All Concentrations	06.04.2022-12.04.2022	28.386	6	20.25	26.65	4.583
Parameter and Measuring range - AuA-Labor
Parameter		Device/Serial Number	Method	Literature	Unit	LOQ	Range	Measuring Error ±	Decimal Place
Ammonium	NH4+-N	Spektrophotometer Agilent Cary 60 / serial nr.: MY18520011	Spectrophotometric determination of ammonium-nitrogen after the reaction to a blue colour-complex (Berthelot's reaction).	DEV E5 (1983), EDI Richtlinien für die Untersuchung von Abwasser und Oberflächenwasser. (Allgemeine Hinweise und Analysenmethoden), 1983) DIN 38 406, Oktober 1983, Kationen (Gruppe E)	µg/L	5	5.0 - 100.0	1.66667	1
Nitrate	NO3--N	Spektrophotometer Agilent Cary 60 / serial nr.: MY18520011	The water sample is evaporated to dryness. With sodium salicylate in sulfuric solution nitrate is then converted to nitrosalicylic acid, which in alcoholic solution is yellow colored. The yellow color is measured with the photometer.	Müller, R. und O. Widemann: Die Bestimmung des Nitrat-Ions im Wasser, Vom Wasser, 22,247-271 (1955), DEV D9 (1960)	mg/L	0.05	0.05 - 0.40	0.0166667	2
Nitrite	NO2--N	Spektrophotometer Agilent Cary 60 / serial nr.: MY18520011	Spectrophotometric determination of nitrite-nitrogen after the reaction to a reddish azo-dye (Griess-reaction).	DEV D10 (1989), EDI Richtlinien für die Untersuchung von Abwasser und Oberflächenwasser. (Allgemeine Hinweise und Analysenmethoden), 1983 DIN EN 26 777, April 1993	µg/L	1	1.0 - 20.0	0.5	1

## Sheet: Tab. X3.1 Spike preparation
Table X3.1 Preparation of spike solution with carbofuran for verification tests
Additional information: Loss during preparation of spike samples was calculated and added (+20%). Volume of Sensaguard tank (20 L) was added to the spike container (100 L) to a end volume of 120 L. This was considered for spike preparation. Concentration steps were calculated with a factor of 3
Preparation of single spike concentrations (one concentration per week)
Date	Substance	Concentration step		add 20% loss	End concentration		Mass (initial weight)	Stock Volume	Dilution	End concentration	End concentration
			µg/L	µg/L	mg/L		mg	mL		mg/120L	mg/L
2022-04-26	Carbofuran	1	1.851	2.2212	0.0022212		5.4	500	1 to 40 (12.5 mL in 487.5 mL)	0.266544	0.0022212
2022-05-02	Carbofuran	2	5.5	6.6	0.0066		7.9	500	1 zu 10 (50 mL in 450 mL)	0.792	0.0066
2022-05-23	Carbofuran	3	16.6	19.92	0.01992		4.78	500	1 zu 2 (250 mL in 500 mL)	2.3904	0.01992
2022-06-13	Carbofuran	4	50	60	0.06		7.2	500	-	7.2	0.06
Preparation of spike concentrations for the spike week (five concentration per week)
Date	Substance	Concentration step		add 20% loss	End concentration		Mass (initial weight)	Stock Volume	Dilution	End concentration	End concentration
			µg/L	µg/L	mg/L		mg	mL		mg/120L	mg/L
2022-04-26	Carbofuran	1	1.851	2.2212	0.0022212		5.4	500	1 to 40 (12.5 mL in 487.5 mL)	0.266544	0.0022212
2022-05-02	Carbofuran	2	5.5	6.6	0.0066		7.9	500	1 zu 10 (50 mL in 450 mL)	0.792	0.0066
2022-05-23	Carbofuran	3	16.6	19.92	0.01992		4.78	500	1 zu 2 (250 mL in 500 mL)	2.3904	0.01992
2022-06-13	Carbofuran	4	50	60	0.06		7.2	500	-	7.2	0.06
2022-04-05	Carbofuran	5	150	180	0.18		21.6	500	-	21.6	0.18		21.6	0.18

## Sheet: Tab. X3.2 Spike analysis
Table X3.2 Analytical concentrations of spike samples of the verification tests
Sample Nr	Matrix			Exposure	Substance	Excel*	Calculated*	DilFactor
1	ww**	All carbofuran concentrations in one week	1. Concentration	Pre****	Carbofuran	1.5	2.096	1
2	ww	All carbofuran concentrations in one week	1. Concentration	Post*****	Carbofuran	1.5	1.79863	1
3	ww	All carbofuran concentrations in one week	2. Concentration	Pre	Carbofuran	5.5	6.44215	1
4	ww	All carbofuran concentrations in one week	2. Concentration	Post	Carbofuran	5.5	5.4116	1
5	ww	All carbofuran concentrations in one week	3. Concentration	Pre	Carbofuran	16.6	18.6557	10
6	ww	All carbofuran concentrations in one week	3. Concentration	Post	Carbofuran	16.6	16.6519	10
7	ww	All carbofuran concentrations in one week	4. Concentration	Pre	Carbofuran	50	50.5227	10
8	ww	All carbofuran concentrations in one week	4. Concentration	Post	Carbofuran	50	46.8772	10
9	ww	All carbofuran concentrations in one week	5. Concentration	Pre	Carbofuran	150	136.972	100
10	ww	All carbofuran concentrations in one week	5. Concentration	Post	Carbofuran	150	152.109	100
11	ww	All carbofuran concentrations in one week	Stock	-	Carbofuran	Stock	34919.2	10000
12	ww	First carbofuran week	1. Concentration	Pre	Carbofuran	1.5	2.31663	1
13	ww	First carbofuran week	1. Concentration	Post	Carbofuran	1.5	1.76361	1
14	np***	First carbofuran week	Stock	-	Carbofuran	Stock	568.465	10000
15	ww	Second carbofuran week	2. Concentration	Pre	Carbofuran	5.5	6.22487	1
16	ww	Second carbofuran week	2. Concentration	Post	Carbofuran	5.5	5.16444	1
18	ww	Third carbofuran week	3. Concentration	Pre	Carbofuran	16.6	14.9618	10
19	ww	Third carbofuran week	3. Concentration	Post	Carbofuran	16.6	14.9054	10
20	np	Third carbofuran week	Stock	-	Carbofuran	Stock	3877.57	10000
21	ww	Fourth carbofuran week	4. Concentration	Pre	Carbofuran	50	39.7745	10
22	ww	Fourth carbofuran week	4. Concentration	Post	Carbofuran	50	29.6054	10
23	np	Fourth carbofuran week	Stock	-	Carbofuran	Stock	50653.3	10000
31	np	Second carbofuran week	Stock for Sample 15 & 16		Carbofuran	NA	1040.58	10000
*all concentrations in ug/L
**wastewater
***nanopure water
****Pre-Exposure (1 h after spike)
*****Post Exposure (24 h after spike)
